# Supplementary material for: Comparison between Cystatin C- and Creatinine-Based Estimated Glomerular Filtration Rate in the Follow-Up of Patients Recovering from a Stage-3 AKI in ICU
Source: J Clin Med. 2022 Dec 7;11(24):7264. doi: 10.3390/jcm11247264 (PMC9784749; doi:10.3390/jcm11247264)
Supplement: Supplementary file 1 [file jcm-11-07264-s001.zip]

Archive with 1 entries (1 files):
- jcm-1978986-supplementary.pdf
